# Supplementary material for: Antioxidant and Cytotoxic Properties of Berberis vulgaris (L.) Stem Bark Dry Extract
Source: Molecules. 2024 Apr 29;29(9):2053. doi: 10.3390/molecules29092053 (PMC11085362; doi:10.3390/molecules29092053)
Supplement: Supplementary file 1 [file molecules-29-02053-s001.zip]

Archive with 1 entries (1 files):
- molecules-2965614-supplementary.pdf
